# Supplementary material for: Resilience as a Mediator Between Childhood Trauma and Adult Psychopathology: The Moderating Role of Harm Avoidance in Korean Adults
Source: Brain Sci. 2025 Dec 4;15(12):1308. doi: 10.3390/brainsci15121308 (PMC12731143; doi:10.3390/brainsci15121308)
Supplement: Supplementary file 1 [file brainsci-15-01308-s001.zip]

Archive with 1 entries (1 files):
- brainsci-3996786-supplementary.pdf
